# Supplementary material for: Pentadecanoic Acid (C15:0) at Naturally Occurring Circulating Concentrations Has Selective Anticancer Activities Including Targeting B-Cell Lymphomas with CCND3 Oncogenic Alterations
Source: Nutrients. 2025 Sep 28;17(19):3082. doi: 10.3390/nu17193082 (PMC12525904; doi:10.3390/nu17193082)
Supplement: Supplementary file 1 [file nutrients-17-03082-s001.zip]

Archive with 2 entries (2 files):
- Venn-Watson et al. 2025 C15 vs. Vehicle Antiproliferation Data - SUPPLEMENTARY DATA.pdf
- Venn-Watson et al. 2025 C15_0 Anticancer Activities -SUPPLEMENTARY DATA.xlsx
