# Supplementary material for: Pentadecanoic Acid (C15:0) at Naturally Occurring Circulating Concentrations Has Selective Anticancer Activities Including Targeting B-Cell Lymphomas with CCND3 Oncogenic Alterations
Source: Nutrients. 2025 Sep 28;17(19):3082. doi: 10.3390/nu17193082 (PMC12525904; doi:10.3390/nu17193082)
Supplement: Supplementary file 1 [file nutrients-17-03082-s001.zip › Venn-Watson et al. 2025 C15_0 Anticancer Activities -SUPPLEMENTARY DATA.xlsx]

## Sheet: Table S1
Table S1. Human Cancer Cell Lines in Which C15:0 Had No Dose-Dependent Inhibitory Activities at Concentrations < 50 µM
Venn-Watson et al. 2025	Pentadecanoic Acid (C15:0) at Naturally Occurring Circulating Concentrations Has Selective Anticancer Activities Including Targeting B-Cell Lymphomas with CCND3 Oncogenic Alterations
Cancer Type	Human Cancer Cell Lines in Which C15:0 Had No Dose-Dependent Inhibitory Activities at Concentrations < 50 µM
Lung cancer	NCI-H441 (papillary adenocarcinoma), NCI-H1573 (lung adenocarcinoma), H69AR (lung carcinoma), SW-900 (squamous cell carcinoma), A-427 (lung carcinoma), ChaGo-K-1 (bronchogenic carcinoma), COR-L23 (lung large cell carcinoma), COR-L105 (non-small cell lung cancer), DMS114 (lung carcinoma), DMS273 (small cell lung carcinoma), SK-MES-1 (squamous cell carcinoma), NCI-H520 (non-small lung squamous cell…
Breast cancer	BT-549 (papillary, invasive ductal tumor), BT-474 (ductal breast cancer), EFM-19 (breast carcinoma, ductal type), MDA MB 415 (breast cancer), MDA MB 436 (breast adenocarcinoma), HS578T (epithelial breast cancer), BT20 (breast adenocarcinoma), SK-BR-3 (breast cancer), KPL-1 (breast carcinoma), MDA-MD-231 (breast cancer), MDA-MB-453 (breast cancer), AU565 (breast adenocarcinoma), CAMA-1 (breast ade…
Pancreatic cancer	CFPAC-1 (adenocarcinoma), Capan-1 (pancreatic adenocarcinoma), PANC-1 (pancreatic carcinoma), SU.86.86 (pancreatic carcinoma), HS766T (pancreatic carcinoma), AsPC-1 (pancreatic carcinoma), HPAF-II (pancreatic adenocarcinoma), HuP-T4 (pancreatic adenocarcinoma), MiaPaCa-2 (pancreatic cancer), PSN-1 (pancreatic adenocarcinoma), YAPC (pancreatic cancer), BxPC-3 (pancreatic adenocarcinoma), Capan-2 (…
Liver, gall bladder and bile duct cancers	HepG2 (hepatocellular carcinoma), HUH-6 Clone 5 (hepatoblastoma), SNU-423 (hepatocellular carcinoma), OCUG-1 (gallbladder carcinoma), HuCCT1 (cholangiocellular carcinoma, bile duct carcinoma)
Lymphoma	H9 (T cell lymphoma), HT (B cell lymphoma, non-Hodgkin), Jiyoye (B cell lymphoma, Burkitts), JVM-2 (B-prolymphocytic leukemia), L-428 (Hodgkin lymphoma), RA 1 (Burkitt’s lymphoma), SU-DHL-8 (large B cell lymphoma), SR (lymphoma – unknown regarding B, T or NK cells), TUR (histiocytic lymphoma), U937 (histiocytic lymphoma), CA46 (B cell Burkitt’s lymphoma), DB (large B cell lymphoma), EB-3 (Burkitt…

## Sheet: Table S2
Table S2. Oncogenic Alterations (TP53 and CCND3) in Human Cancer Cell Lines, By C15:0 Inhibition Activities
Venn-Watson et al. 2025	Pentadecanoic Acid (C15:0) at Naturally Occurring Circulating Concentrations Has Selective Anticancer Activities Including Targeting B-Cell Lymphomas with CCND3 Oncogenic Alterations
Cell Line	C15:0 Inhibition Activities (EC < 50 uM)	C15:0 Inhibition Activities (EC, IC, IG50 < 50 uM)	General Cancer Type	Specific Cancer Type	TP53 Loss of Function	CCND3 Gain of Function
DOHH-2	Yes	Yes	Lymphoma	Diffuse Large B-Cell Lymphoma, NOS Mature B-Cell Neoplasm	No	Yes
GA-10	Yes	Yes	Lymphoma	Burkitt Lymphoma Mature B-Cell Neoplasm	Yes	Yes
MHH-PREB-1	Yes	Yes	Lymphoma	Non-Hodgkin Lymphoma	Yes	Yes
SU-DHL-4	Yes	Yes	Lymphoma	Diffuse Large B-Cell Lymphoma, NOS Mature B-Cell Neoplasm	Yes	No
SU-DHL-10	Yes	No	Lymphoma	Diffuse Large B-Cell Lymphoma, NOS Mature B-Cell Neoplasm	No	Yes
Daudi	Yes	No	Lymphoma	Burkitt Lymphoma Mature B-Cell Neoplasm	Yes	No
HT	Yes	No	Lymphoma	Diffuse Large B-Cell Lymphoma, NOS Mature B-Cell Neoplasm	Yes	No
CALU6	Yes	No	Lung	Lung Adenocarcinoma Non-Small Cell Lung Cancer	No	No
Mia PaCa-2	Yes	No	Pancreatic	Pancreatic Adenocarcinoma	Yes	No
BxPC-3	Yes	No	Pancreatic	Pancreatic Adenocarcinoma	Yes	No
HuCCT1	Yes	No	Liver	Intrahepatic Cholangiocarcinoma Intraductal Papillary Neoplasm of the Bile Duct	Yes	No
HLE	Yes	No	Liver	Hepatocellular Carcinoma	Yes	No
MC116	Yes	No	Lymphoma	Mature B Cell Neoplasm Non-Hodgkin Lymphoma	Yes	No
NAMALWA	Yes	No	Lymphoma	Burkitt Lymphoma Mature B-Cell Neoplasm	Yes	No
T47D	Yes	No	Breast	Breast Invasive Ductal Carcinoma	Yes	No
ZR-75-1	Yes	No	Breast	Breast Invasive Ductal Carcinoma	No	No
SHP-77	Yes	No	Lung	Small Cell Lung Cancer Lung Neuroendocrine Tumor	Yes	No
HLF	Yes	No	Liver	Hepatocellular Carcinoma	Yes	No
NCI-H441	No	No	Lung	Lung Adenocarcinoma Non-Small Cell Lung Cancer	Yes	No
BT-549	No	No	Breast	Breast Invasive Carcinoma, NOS	Yes	No
NCI-H1573	No	No	Lung	Lung Adenocarcinoma Non-Small Cell Lung Cancer	Yes	No
SW900	No	No	Lung	Lung Squamous Cell Carcinoma Non-Small Cell Lung Cancer	No	No
A427	No	No	Lung	Lung Adenocarcinoma Non-Small Cell Lung Cancer	No	No
BT474	No	No	Breast	Breast Invasive Ductal Carcinoma	Yes	No
CFPAC-1	No	No	Pancreas	Pancreatic Adenocarcinoma	Yes	No
ChaGoK1	No	No	Lung	Non-Small Cell Lung Cancer	Yes	No
COR-L23	No	No	Lung	Large Cell Lung Carcinoma	No	No
COR-L105	No	No	Lung	Lung Adenocarcinoma Non-Small Cell Lung Cancer	No	No
Capan-1	No	No	Pancreas	Pancreatic Adenocarcinoma	Yes	No
DMS114	No	No	None	SMARCA4-deficient undifferentiated tumor	No	No
DMS273	No	No	Lung	Small Cell Lung Cancer	No	No
EFM-19	No	No	Breast	Breast Invasive Ductal Carcinoma	Yes	No
NCI-H520	No	No	Lung	Lung Squamous Cell Carcinoma Non-Small Cell Lung Cancer	No	No
H9	No	No	T Cell	Sezary Syndrome (Mature T and NK Neoplasms)	No	No
HepG2	No	No	Liver	Hepatoblastoma	No	No
Jiyoye	No	No	Lymphoma	Burkitt Lymphoma Mature B-Cell Neoplasm	Yes	No
L-428	No	No	Lymphoma	Hodgkin Lymphoma	No	No
PANC-1	No	No	Pancreas	Pancreatic Adenocarcinoma	Yes	No
Ramos (RA1)	No	No	Lymphoma	Non-Hodgkin Lymphoma	Yes	No
SU-DHL-8	No	No	Lymphoma	Diffuse Large B-Cell Lymphoma, NOS, Mature B-Cell Neoplasm	Yes	No
SU.86.86	No	No	Pancreas	Pancreatic Adenocarcinoma	Yes	No
TUR	No	No	Leukemia	Acute Monoblastic/Monocytic Leukemia Acute Myeloid Leukemia	No	No
U-937	No	No	Leukemia	Acute Myeloid Leukemia	No	No
MDA MB 415	No	No	Breast	Invasive Breast Carcinoma	Yes	No
NCI-H446	No	No	Lung	Small Cell Lung Cancer Lung Endocrine Tumor	Yes	No
NCI-H661	No	No	Lung	Large Cell Lung Carcinoma Non-Small Cell Lung Cancer	Yes	No
Hs 766T	No	No	Pancreas	Pancreatic Adenocarcinoma	No	No
A549	No	No	Lung	Lung Adenocarcinoma	No	No
AsPC-1	No	No	Pancreas	Pancreatic Adenocarcinoma	No	No
BT20	No	No	Breast	Breast Invasive Ductal Carcinoma	Yes	No
SK-BR-3	No	No	Breast	Invasive Breast Carcinoma	Yes	No
Calu1	No	No	Lung	Lung Squamous Cell Carcinoma Non-Small Cell Lung Cancer	No	No
CA46	No	No	Lymphoma	Burkitt Lymphoma Mature B-Cell Neoplasm	Yes	No
EB-3	No	No	Lymphoma	Burkitt Lymphoma Mature B-Cell Neoplasm	Yes	No
NCI-H460	No	No	Lung	Large Cell Lung Carcinoma Non-Small Cell Lung Cancer	No	No
NCI-H596	No	No	Lung	Lung Adenosquamous Carcinoma Non-Small Cell Lung Cancer	No	No
HPAF-II	No	No	Pancreas	Pancreatic Adenocarcinoma	Yes	No
HUH-6	No	No	Liver	Hepatoblastoma	Yes	No
HuP-T4	No	No	Pancreas	Pancreatic Adenocarcinoma	Yes	No
KPL-1	No	No	Breast	Invasive Breast Carcinoma	No	No
MDA MB 231	No	No	Breast	Invasive Breast Carcinoma	Yes	No
MDA MB 453	No	No	Breast	Invasive Breast Carcinoma	No	No
OCUG-1	No	No	Biliary Tract	Gallbladder Adenocarcinoma NOS	Yes	No
PSN-1	No	No	Pancreas	Pancreatic Adenocarcinoma	Yes	No
Raji	No	No	Lymphoma	Non-Hodgkin Lymphoma	Yes	No
SW1573	No	No	Lung	Lung Adenocarcinoma	Yes	No
YAPC	No	No	Pancreas	Pancreatic Adenocarcinoma	Yes	No
NCI-H1373	No	No	Lung	Lung Adenocarcinoma (LUAD)	No	No
NCI-H1975	No	No	Lung	Lung Adenocarcinoma (LUAD) Non-Small Lung Cancer	Yes	No
AU565	No	No	Breast	Invasive Breast Carcinoma	Yes	No
CAMA-1	No	No	Breast	Breast Invasive Lobular Carcinoma	Yes	No
Capan-2	No	No	Pancreas	Pancreatic Adenocarcinoma	No	No
DMS53	No	No	Lung	Small Cell Lung Cancer Lung Neuroendocrine Tumor	Yes	No
EB2	No	No	Lymphoma	Burkitt Lymphoma Mature B-Cell Neoplasm	Yes	No
NU-DUL-1	No	No	Lymphoma	Activated B-Cell Type Mature B-Cell Neoplasm	Yes	No
MDA MB 468	No	No	Breast	Invasive Breast Carcinoma	Yes	No
MCF7	No	No	Breast	Invasive Breast Carcinoma	No	No
REC-1	No	No	Lymphoma	Mantle Cell Lymphoma Mature B-Cell Neoplasm	Yes	No
ST486	No	No	Lymphoma	Burkitt Lymphoma Mature B-Cell Neoplasm	Yes	Yes
